# Supplementary material for: Neutrophils insert elastase into hepatocytes to regulate calcium signaling in alcohol-associated hepatitis
Source: J Clin Invest. 2024 Jun 25;134(16):e171691. doi: 10.1172/JCI171691 (PMC11324315; doi:10.1172/JCI171691)
Supplement: Supporting data values [file jci-134-171691-s044.xlsx]

## Sheet: Fig. 1D
Cell viability of HepG2 cells (%)
	10 hours	20 hours	40 hours		10 hours	20 hours	40 hours
HepG2 cell	98.6486	98.7097	97.4843	Co-culture	100	99.2857	99.3671
	98.8701	98.6395	100		96.1538	99.3464	100
	94.4882	98.8636	96.1538		97.7528	100	100
	97.1698	99.115	100		99.5305	99.0783	99.361
	100	100	99.2366		98.2222	99	99.2
	97.9021	98.4252	99.0991		96.6887	100	100
	97.0297	99.1453	99.6047		100	100	99.2424
	98.4252	100	99.3691		99.1228	100	99.3827
	95.6044	98.0769	100		98.0263	99.5434	98.6842
	99.3289	98.1982	98.9899		98.9796	100	100
	98.9583	99.3031	99.6429		98.5507	100	99.0566
	100	99.6491	98.6047		99.4949	99.4709	96.8
	100	99.3631	100		100	99.2754	98.8235
	98.9247	99.6241	99.4253		99.5918	100	94.7368
	99.061	99.2933	100		99.5968	98.3871	100

## Sheet: Fig. 1E
Cell viability of neutrophils (%)
	10 hours	20 hours	40 hours		10 hours	20 hours	40 hours
Neutrophil	100	98.1928	41.8803	Co-culture	100	100	96.7742
	98.5294	96.875	19.3878		100	100	84.6154
	100	98.0769	40		100	98.2143	83.871
	100	97.6	32.967		97.8022	100	91.6667
	100	100	40.8451		100	100	73.6842
	100	98.6957	51.8797		97.561	100	99.6
	100	95.6835	44.1176		99.359	100	100
	100	90.625	61.9835		99	100	99.6241
	99.3289	88.7805	42.8571		98.7179	99.3671	99.3939
	98.5612	92.0635	52.6596		100	99.3827	100
	100	84.0909	30		98.2036	100	96.6667
	98.1818	77.7778	70.3704		98.8636	98.7342	92.1348
	95.3488	70	51.1111		99.0196	100	93.75
	100	83.871	59.2593		100	98.7654	91.4634
	92.7273	68.9655	74.0157		98.3871	100	97.6744

## Sheet: Fig. 1H
Edu-positive (%)
-	+ Neutrophil
27.9851	12.2699
20.7469	11.3333
18.7279	12.931
22.6667	14.6154
23.6948	16.9014
20.3704	13.986
36.4583	17.4757
36.0996	10.8571
30.303	16.7883
30.5085	19.6581
33.3333	8.59375
18.1818	15.6522
19.6721	13.9535
21.5789	14.2857
37.2727	8.21256
27.2189	18.5484

## Sheet: Fig.1I
Amplitude of calsium signal (% of baseline)
Time(Sec)	HepG2	+ Neutrophil
0	103.445	98.5886
5	99.8207	102.363
10	99.8678	100.718
15	100.298	100.94
20	98.8307	100.264
25.01	100.351	98.7702
30.01	97.3869	98.3564
35.01	99.4789	97.7005
40.01	102.254	119.146
45.01	289.214	177.629
50.01	261.399	217.815
55.01	234.575	199.236
60.01	284.877	203.142
65.01	198.598	215.131
70.01	271.365	185.662
75.01	238.682	208.753
80.01	179.67	179.738
85.02	252.613	186.278
90.02	174.473	175.984
95.02	238.776	167.658
100.02	271.488	170.403
105.02	186.612	170.12
110.02	129.969	158.727
115.02	107.317	156.214
120.02	106.786	138.129
125.02	107.317	116.683
130.02	104.47	104.614
135.02	103.834	102.575
140.03	111.041	98.2353
145.03	103.292	100.738
150.03	103.893	103.433
155.03	111.872	103.957
160.03	107.871	110.184

## Sheet: Fig. 1J
AUC of Calsium signal (% of baseline)
-	+ Neutrophil
15802.7	7047.38
13584.8	8302.35
7441.85	8348.76
6147.64	7103.87
15055.1	5989.06
17904.7	7418.68
6794.28	5206.46
3629.09	8877.64
8001.39	7164.78
3530.82	3480.13
5813.78	4803.91
3630.93	9292.94
8008.33	6598.96
10920.6	4431.9
13292.9	9368.4
6628.64	7554.99
5305.74	5764.17
9734.5	6085.75
3926.35	5366.15
6593.97	7424.93
6009.18	5517.57
6832.98	9359.42
4704.26	9633.32
4323.75	12212
4529.03	6827.65
10608.9	9102.49
6200.89	4845.82
4718.48	4020.54
4722.9	4849.52
6980.92	6917.34
8672.2	4884.07
11290.7	6094.87
9748.49	5636.44
9258.43	6113.8
7212.29	6909.77
8971.66	5286.61
5657.84	5406.4
4281.63	4417.03
8904.82	7545.76
14350.5	4153.05
10503.9	6960.26
5987.37	5236.46
10389	6103.2
12132.8	7858.73
8776.24	5994.66
11108.3	5510.74
7206.49	6555.73
13068.5	6281.13
4536.22	8102.39
9108.66	4482.21
5277.34	5651.09
11950	6520.14
4531.31	8336.42
10042.6	10278.5
10071.8	5731.74
10071.6	4371.29
10114.2	5733.68
12484.2	5247.51
9562.98	6415.71
8315.95	4626.7
13062.4	4577.9
11282.5	7529.79
12403.1	7142.65
9188.58	4915.94
11694.5	9146.91
8639.9	7540.58
8893.97	3741.16
4192.65	4075.45
8412.46	4559.76
10780.2	5775.19
11161.2	4722.85
8363.77	3479.88
6389.26	3668.16
8869.61	5764.47
11160.7	3939.36
4578.31	12122.7
8087.7	8562.24
18310.7	6169.36
10895.4	8300.01
10141	3740.89
8213.33	5634.92
10283.6	13174.8
6233.69	8951.47
6963.04	4235.29
7650.12	5308.82
11140.7	4701.24
8168.6	5233.01
8748.32	8413.17
12555.5	9236.53
9826.99	7494.4
8413.66	10259.5
14800.6	3622.56
18682.1	3689.11
13980.3	5248.79
8122.76	15490.3
9748.38	9378.91
14735.5	3696.13
9313.25	8103.13
7947.51	7496.37
9027.1	6863.5
8694.21	5459.71
5792.63	8925.95
19387.3	4192.89
10761.5	9762.45
3740.9	8989.5
4466.73	9880.93
5370.66	4494.36
4784.89	3578.89
7770.93	3245.33
11737.5	13509.7
12653.5	12544.1
9342.5	10603.1
15524.1	11790.5
13383.6	11442.7
10185.5	6294.37
12198.5	8105.77
7218.23	11536
13568	7123.02
17071	5909.32
9749.74	8591.99
13206.7	11961.1
13573.1	9698.61
12407.2	6370.99
12601	8095.57
11373	6999.7
13560.7	11143.2
7176.03	14178.8
15070.3	15922.4
11471.3	10438.6
12200	6249.78
13356.4	9279.2
10325.6	11459.9
7857.59	8203.84
6044.82	8547.46
9681.33	11184.3
10645.8	11771.7
5915.1	9293.4
7575.79	8803.37
15360.8	9052.69
9916.31	12804.7
12792.4	13370.6
10651.7	14478.1
14396.5	12978.2
5765.96	7456.94
4767.52	7160.55
9989.02	6472.49
10480.6	5471.25
10741.8	7882.71
9041.7	7997.91
12702	9304.53
14968.8	6427.38
15441	9489.06
9919.35	7651.07
6580.37	10300.6
11353.3	7291.76
14958.1	6829.32
11915.7	5847.58
12564.7	4724.42
12577	6427.77
13251.9	3952.78
11298.4	4867.91
4311.76	5041.53
7447.57	4835.3
8313.13	5274.7
9030.44	5490.61
12294.3	5260.75
6695.69	6302.25
7884.46	7070.98
9003.75	4919.87
4960.89	5562.13
9633.24	5461.08
9524.97	6908.14
10120	5991.16
7777.15	7815.96
9222.27	7534.24
6664.7	4986.61
3335.1	5482.97
4882.78	4972.75
3658.38	6957.85
4392.34	5163.02
4405.64	8200.13
6681.68	6561.98
7010.93	5958.29
6702.09	5252.52
12121.5	4275.67
6236.46	7563.1
6268.56	4864.85
6167.62	6599.43
7570.33	8045.47
4190.09	4053.41
5616.06	6616.29
8992.91	4745.34
6345.74	6216.18
8082.35	3413.15
12288.3	5387.58
7051.42	5125.62
9727.64	6576.68
5590.08	10981.8
6188.45	7907.78
12684.1	6635.07
3664.22	9708.76
12170.5	10411.2
9307.17	6844.07
13503.7	3721.98
10470.3	6304.49
7227.5	5708.04
11677.2	7316.54
9718.14	6832.14
6904.82	8652.49
11237.9	7706
9807.59	6155.78
10376.6	6969.8
9800.85	4290.92
6000.55	5207.31
5612.55	5185.47
5113.63	6455.42
6561.54	9142.81
6732.1	4880.73
6172.93	7572.8
4250.29	4619.87
5399.11	4564.51
4359.29	8413.11
3321.58	6659.43
7952.17	6052.46
3530.95	5433.15
3786.09	7270.5
3560.9	5645.27
6095.79	6892.5
6274.44	5696.73
4443.98	4273.17
4280.99	6646.37
6613.61	5697.97
3409.52	6755.96
5053.45	6049.43
4788.56	7279.98
8139.65	7111.71
5288.26	4344.86
5393.77	3730.92
6736.43	8900.41
6566.79	4336.75
3968.91	4025.88
3684.48	12490.3
7486.5	7557.73
3369.34	7227.05
3395.39	8422.07
4320.13	11607.5
4101.73	11312
3361.2	8361.58
3086.19	8012.9
3700.07	6877.54
3146.56	4481.86
3211.69	7869.97
7986.65	5468.03
4637.9	5478.23
4415.31	4891.19
4902.91	4819.61
6450.94	6926.93
3860.8	5269.25
6155.2	6271.23
4272.6	5951.64
3939.99	4824.72
3754.48	4679.76
4316.12	6264.91
6265.13	6923.51
6789.1	7296.16
3687.48	5227.75
4331.94	7046.1
4756.13	8245.88
4031.61	5384.26
7521.95	6178.14
10919.9	7374.29
6252.83	5488.62
4379.31	3916.67
4336.23	4849.67
6987.81	4538.64
4395.01	4367.57
5235.49	5079.06
3519.35	9743.25
5548.3	6665.97
7339.14
5716.02
3369.93
7104.75
6723.27
6869.97
5862.55
5494.45
6662.32
5489.71
3522.42
3692.53
4696.02
3902.49
4976.1
7488.29
7994.66
7087.38
6302.43
5119.37
5711.26
3906
6188.46
3742.8
5004.81
4265.18
5856.85
6344.42
4766.91
4084.63
4319.3
7534.21
4775.11
3662.87
5751.75
4984.52
6330.17
6516.49
5675.5
5007.32
3707.42
3379.02
7765.22
7865.73
4841.08
3091.01
7695.94
9437.93
10135.4
4857.54
5821.04
5332.9
5095.59
10515.2
8863.99
5440.71
7830.64
5295.17
4729.23
10079.8
10030.5
8646.92
7147.68
5766.12
5196.17
6074.54
7002.8
7400.41
5025.16
6816.61
8292.72
5453.65
6224.2
9863.32
8663.32
8282.91
4524.55
5829.4
3066.86
3671.72
5323.26
5827.72
3337.35

## Sheet: Fig. 1L
Relative expression/GAPDH (folds)
ITPR1		ITPR2		ITPR3		SERCA2		Calnexin		SEC61B
-	+ Neutrophil	-	+ Neutrophil	-	+ Neutrophil	-	+ Neutrophil	-	+ Neutrophil	-	+ Neutrophil
0.943692	0.0527053	1.0395	0.00665526	1.01729	0.0156306	1.11959	0.00472591	1.06079	0.919291	1.04682	0.977715
1.04681	0.0300399	1.00045	0.0203057	0.972572	0.0151338	1.04163	0.0586825	0.952713	1.0337	0.967439	1.06273
1.0095	0.0562803	0.960053	0.0382094	1.01014	0.014649	0.838778	0.264498	0.986499	0.996984	0.985741	1.04436

## Sheet: Fig.1N
Relative expression/GAPDH (folds)
HHC	+ Neutrophil	HHC	+ Neutrophil
ITPR2		SERCA2
1.03126	0.0607237	1.16673	0.0656564
1.09344	0.0239968	1.11851	0.18001
1.08115	0.0423534	0.949168	0.403648
0.75857	0.183979	0.861359	0.191438
1.03558	0.126505	0.904242	0.474052

## Sheet: Fig.S1A
Cxcl1/18s
-	+ Neutrophil
0.3	22.86
1.91	31.74
0.78	3.5
1	12.816

## Sheet: Fig.S1C
Albumin/GAPDH
10h	10h	20h	20h	40h	40h
-	+ Neutrophil	-	+ Neutrophil	-	+ Neutrophil
1.08726	0.741789	1.02099	1.03794	1.17023	1.02577
1.09443	0.791289	0.760855	1.3259	0.887429	1.35377
0.818305	1.06747	1.21815	0.852794	0.942342	1.28493

## Sheet: Fig.S1D
ALT U/L
10h	10h	20h	20h	40h	40h
-	+ Neutrophil	-	+ Neutrophil	-	+ Neutrophil
6.83922	9.20399	9.00365	9.73943	10.703	8.23805
9.56415	8.69244	10.2108	16.9713	15.0206	11.0162
7.18355	10.1691	10.8356	12.529	15.6971	14.7473
12.924	14.3581	11.4832	6.88543	8.29989	11.0927

[truncated: 65 more sheets: Fig.S1E, Fig.S1F, Fig.S1G, Fig.S1I, Fig.S1J, Fig.S1K, Fig.2B, Fig.2C, Fig.2D, Fig.2F, Fig.2G, Fig.2I, Fig.S2A, Fig.S2B, Fig.S2E, Fig.3B, Fig.3D, Fig.3F, Fig.3H, Fig.3J …]
